# Supplementary material for: Asymptomatic Bacterial Vaginosis Is Associated With Depletion of Mature Superficial Cells Shed From the Vaginal Epithelium
Source: Front Cell Infect Microbiol. 2020 Mar 10;10:106. doi: 10.3389/fcimb.2020.00106 (PMC7076050; doi:10.3389/fcimb.2020.00106)
Supplement: Supplementary file 3 [file Table_1.XLSX]

## Sheet: Tabel S1
Supplementary Table 1. Cell counts, cell aggregate sizes, SCI and metadata for the samples (n=192) used in this study.
PID#	slide	Category	Cell count.1	Cell count.2	Cell count.3	Mean cell count	Cell aggregate.1	Cell aggregate.2	Cell aggregate.3	Mean aggregate	Immature cell count.1	Immature cell count.2	Immature cell count.3	Sum cell counts	Sum Immature cell counts	SCI	Nugent	CST	race	age	Nugent Cat
#064	w10d6	aBV	2	3	7	4	1201.21	1039.1	8071.21	3437.17	0	0	0	12	0	0	9	IV	B	36	high
#050	w5d2	aBV	8	5	7	6.66667	10220.3	11215.6	21029.1	14155	0	0	0	20	0	0	9	IV	B	25	high
#130	w2d4	aBV	7	5	18	10	7301.9	4241.25	6260	5934.38	0	0	2	30	2	0.0666667	10	IV	B	28	high
#013	w1d1	aBV	10	12	10	10.6667	30389.3	8534.36	4418.21	14447.3	2	2	0	32	4	0.125	7	IV	B	24	high
#121	w1d1	aBV	12	9	11	10.6667	11111.6	11020.2	12167.6	11433.1	0	0	0	32	0	0	6	IV	B	22	int
#068	w10d7	aBV	5	21	7	11	4028	9111	17149	10096	0	0	0	33	0	0	5	IV	B	28	int
#064	w5d7	aBV	6	10	18	11.3333	9010.1	8659.92	3111.72	6927.25	0	0	0	34	0	0	9	IV	B	36	high
#050	w10d6	aBV	10	7	18	11.6667	8013.2	1011.24	8231.03	5751.82	0	0	0	35	0	0	9	IV	B	25	high
#077	w1d1	aBV	22	5	8	11.6667	9200.94	18358.2	13293.4	13617.5	8	0	0	35	8	0.228571	8	IV	B	35	high
#082	w5d1	aBV	11	18	9	12.6667	1111.14	7276.52	9	2798.89	0	4	0	38	4	0.105263	10	IV	B	25	high
#023	w10d7	aBV	11	21	7	13	49114.2	32671.1	4844.88	28876.7	0	0	1	32	1	0.03125	4	IV	B	29	int
#080	w1d1	aBV	12	20	15	15.6667	8197.22	3102.11	6811.8	6037.04	0	1	8	47	9	0.191489	8	IV	B	21	high
#022	w5d1	aBV	15	15	18	16	26209	13436.6	8329.56	15991.7	8	10	13	48	31	0.645833	7	IV	B	27	high
#055	w1d1	aBV	26	20	5	17	1212.13	1107.2	1311.12	1210.15	10	10	1	51	21	0.411765	10	IV	B	29	high
# 118	w6d2	aBV	16	15	22	17.6667	8009.2	12111.6	5531.13	8550.66	0	0	4	53	4	0.0754717	7	IV	B	25	high
#022	w10d3	aBV	20	17	17	18	6462.74	3140.73	2752.16	4118.54	8	10	14	54	32	0.592593	8	IV	B	27	high
#035	w10d7	aBV	23	18	14	18.3333	4131	1013	2604	2582.67	7	4	6	55	17	0.309091	5	IV	B	35	int
#008	w5d4	aBV	24	20	13	19	38899.6	3707.51	45162.9	29256.6	12	0	7	57	19	0.333333	10	IV	B	35	high
#112	w1d1	aBV	11	31	15	19	1230.5	8815.27	8101.37	6049.05	3	11	1	57	15	0.263158	7	IV	B	27	high
#027	w6d1	aBV	29	19	10	19.3333	30588.2	27101	16201.5	24630.2	10	11	8	58	29	0.5	8	IV	B	35	high
#063	w5d1	aBV	19	15	26	20	6151.11	6199.61	3410.24	5253.65	4	6	12	60	22	0.366667	9	IV	B	21	high
#112	w5d2	aBV	24	18	19	20.3333	32728.2	21061.5	20172.7	24654.1	11	2	8	61	21	0.344262	9	n/a	B	27	high
#027	w1d1	aBV	28	20	16	21.3333	1012.44	2231.91	9120.15	4121.5	11	12	0	64	23	0.359375	8	IV	B	35	high
#023	w5d1	aBV	32	29	11	24	12705.7	18130.5	18870.8	16569	19	18	3	72	40	0.555556	6	IV	B	29	int
#077	w5d1	aBV	52	9	15	25.3333	3512.67	5023.63	629	3055.1	34	8	5	76	47	0.618421	10	IV	B	35	high
#107	w5d1	aBV	24	39	14	25.6667	8312.11	8420.17	2071.11	6267.8	12	18	8	77	38	0.493506	8	IV	B	40	high
#063	w1d1	aBV	26	18	38	27.3333	9779.41	3054.36	9200.9	7344.89	14	2	17	82	33	0.402439	7	IV	B	21	high
#123	w5d7	aBV	24	22	38	28	8141.02	4008.03	3120.61	5089.89	2	10	11	84	23	0.27381	10	IV	B	31	high
#057	w1d1	aBV	25	21	39	28.3333	1102.01	6100.14	6415.26	4539.14	13	10	20	85	43	0.505882	6	III	B	23	int
#064	w1d1	aBV	25	48	15	29.3333	9791.17	20096.2	19912.2	16599.8	15	20	3	88	38	0.431818	9	IV	B	36	high
#066	w6d2	aBV	50	26	13	29.6667	4910.1	1016.2	1502.02	2476.11	12	7	1	89	20	0.224719	10	IV	B	32	high
#120	w1d1	aBV	52	10	32	31.3333	18181.2	16133.7	13710.2	16008.3	41	6	10	94	57	0.606383	7	IV	W	25	high
#076	w5d1	aBV	34	51	11	32	1034.47	1273.9	1293.23	1200.53	11	34	3	96	48	0.5	8	IV	B	29	high
#108	w1d1	aBV	39	11	51	33.6667	10120.7	11974.1	10341.6	10812.1	22	0	0	101	22	0.217822	7	IV	B	28	high
#035	w1d1	aBV	43	21	41	35	1038.2	1727.2	1212.11	1325.84	34	11	20	105	65	0.619048	6	IV	B	35	int
#076	w10d2	aBV	29	40	36	35	3900	4199	3901	4000	6	20	9	105	35	0.333333	8	IV	B	29	high
#082	w1d1	aBV	37	22	51	36.6667	9120.1	4504.41	9241.01	7621.84	9	13	9	110	31	0.281818	10	IV	B	25	high
#107	w1d1	aBV	49	11	51	37	36214.8	21010	15010.1	24078.3	22	0	0	101	22	0.217822	7	n/a	B	40	high
#120	w10d7	aBV	83	18	12	37.6667	1722.2	3282.16	6731	3911.79	21	7	2	113	30	0.265487	8	IV	W	25	high
#021	w1d1	aBV	54	44	17	38.3333	13501.7	8382.08	8973.53	10285.8	31	29	9	115	69	0.6	9	IV	B	43	high
#091	w6d3	aBV	18	61	37	38.6667	3657.11	1016.08	953.98	1875.72	2	10	15	116	27	0.232759	8	n/a	B	33	high
#131	w1d1	aBV	42	37	40	39.6667	7509.5	2688.15	9652.01	6616.55	25	20	35	119	80	0.672269	7	IV	B	36	high
#079	w10d7	aBV	34	65	23	40.6667	9118.32	11119.6	2090	7442.65	5	20	3	122	28	0.229508	10	IV	B	43	high
#120	w5d7	aBV	43	55	26	41.3333	6132.69	7546.18	8372.77	7350.55	20	13	17	124	50	0.403226	8	IV	W	25	high
#057	w10d7	aBV	44	54	27	41.6667	1675.27	3201.61	4812.31	3229.73	28	39	14	125	81	0.648	8	IV	B	23	high
#116	w10d7	aBV	67	30	32	43	7100.63	9220.13	7506.63	7942.46	31	8	22	129	61	0.472868	8	IV	B	28	high
#116	w1d1	aBV	32	92	12	45.3333	1025.1	1260.2	1793.39	1359.56	14	71	0	136	85	0.625	8	IV	B	28	high
#079	w1d1	aBV	64	31	42	45.6667	2187.35	6181.7	2051.1	3473.38	41	11	20	137	72	0.525547	10	IV	B	43	high
#101	w10d7	aBV	89	22	30	47	2106.01	3122.01	1371.01	2199.68	20	20	10	141	50	0.35461	8	IV	W	28	high
#069	w5d7	aBV	39	55	49	47.6667	9244	1839	6612	5898.33	12	14	17	143	43	0.300699	7	IV	B	38	high
#108	w5d5	aBV	29	31	83	47.6667	41598	24566.7	51011	39058.6	15	19	49	143	83	0.58042	5	IV	B	28	int
#079	w5d1	aBV	73	11	62	48.6667	6650.1	8415.1	7112	7392.4	36	2	28	146	66	0.452055	8	IV	B	43	high
#056	w5d1	aBV	83	22	42	49	820.12	6201.95	810.11	2610.73	31	15	20	147	66	0.44898	10	III	B	39	high
#066	w1d1	aBV	39	59	54	50.6667	4192.24	12520.1	17217.7	11310	n/a	n/a	n/a	n/a	n/a	n/a	8	IV	B	32	high
#060	w1d1	aBV	31	91	32	51.3333	1222.17	14856.4	13389.2	9822.59	n/a	n/a	n/a	n/a	n/a	n/a	7	IV	B	20	high
#091	w1d1	aBV	44	51	61	52	513	1952	8102.15	3522.38	n/a	n/a	n/a	n/a	n/a	n/a	10	IV	B	33	high
#131	w5d7	aBV	34	37	89	53.3333	11121.1	3415.22	2222.61	5586.31	n/a	n/a	n/a	n/a	n/a	n/a	7	IV	B	36	high
#107	w10d1	aBV	55	61	48	54.6667	9741.01	10381.4	7121.98	9081.47	n/a	n/a	n/a	n/a	n/a	n/a	7	n/a	B	40	high
#101	w6d6	aBV	72	13	81	55.3333	2520.12	1301.01	2015.62	1945.58	n/a	n/a	n/a	n/a	n/a	n/a	8	IV	W	28	high
#056	w10d7	aBV	98	21	71	63.3333	1348.04	2120.09	1541.14	1669.76	n/a	n/a	n/a	n/a	n/a	n/a	8	IV	B	39	high
#071	w10d7	aBV	74	57	61	64	28020.1	14155.4	10197.1	17457.5	n/a	n/a	n/a	n/a	n/a	n/a	9	IV	B	22	high
#050	w1d1	aBV	52	51	91	64.6667	194106	180149	172821	182359	n/a	n/a	n/a	n/a	n/a	n/a	4	IV	B	25	int
#008	w10d1	aBV	89	64	55	69.3333	20564	43209.9	43384	35719.3	n/a	n/a	n/a	n/a	n/a	n/a	8	IV	B	35	high
#045	w5d1	aBV	62	75	78	71.6667	152710	162015	100520	138415	n/a	n/a	n/a	n/a	n/a	n/a	8	n/a	B	29	high
#021	w5d1	aBV	72	67	86	75	9513.32	16048.1	11516.3	12359.2	n/a	n/a	n/a	n/a	n/a	n/a	9	IV	B	43	high
#091	w10d1	aBV	83	57	107	82.3333	3988.08	6005.62	107	3366.9	n/a	n/a	n/a	n/a	n/a	n/a	7	III	B	33	high
#008	w1d1	aBV	130	48	71	83	3852.06	49049.6	4404.17	19101.9	n/a	n/a	n/a	n/a	n/a	n/a	9	IV	B	35	high
#101	w1d1	aBV	49	115	110	91.3333	24101.1	14727.6	20100.3	19643	n/a	n/a	n/a	n/a	n/a	n/a	7	I	W	28	high
#045	w1d1	aBV	91	96	102	96.3333	12222.3	9120.15	12305.9	11216.1	n/a	n/a	n/a	n/a	n/a	n/a	7	IV	B	29	high
#061	w5d3	aBV	112	157	61	110	1002	3118	1353	1824.33	n/a	n/a	n/a	n/a	n/a	n/a	3	IV	B	30	low
#135	w1d1	aBV	139	134	117	130	12201.7	19161	13710.2	15024.3	n/a	n/a	n/a	n/a	n/a	n/a	7	IV	W	24	high
#093	w5d1	noBV	21	9	4	11.3333	13710.1	12202	21231.2	15714.4	20	4	4	34	28	0.823529	0	I	W	31	low
#132	w1d1	noBV	21	7	8	12	16199.9	18061.9	13811.7	16024.5	17	5	7	36	29	0.805556	0	I	W	39	low
#032	w1d1	noBV	10	10	18	12.6667	14814.9	10103.8	17272	14063.6	n/a	n/a	n/a	n/a	n/a	n/a	3	IV	W	26	low
#010	w5d1	noBV	10	11	36	19	92381.6	72655.8	54432.3	73156.6	10	11	33	57	54	0.947368	0	I	H	45	low
#035	w5d4	noBV	32	14	11	19	1201.2	3910.8	7121.22	4077.74	32	10	7	57	49	0.859649	6	IV	B	35	int
#077	w10d2	noBV	32	10	16	19.3333	32442	41684	33749	35958.3	32	9	16	58	57	0.982759	9	IV	B	35	high
#055	w5d2	noBV	30	20	14	21.3333	156121	91010.6	24823.1	90651.6	20	16	12	64	48	0.75	8	IV	B	29	high
#097	w1d1	noBV	27	18	21	22	32447	46588	33677	37570.7	20	11	15	66	46	0.69697	0	I	W	25	low
#129	w10d3	noBV	28	30	18	25.3333	n/a	n/a	n/a	n/a	26	22	12	76	60	0.789474	4	IV	W	41	int
#100	w1d1	noBV	23	35	21	26.3333	165111	231000	145044	180385	15	25	17	79	57	0.721519	0	I	B	21	low
#103	w5d7	noBV	23	26	32	27	119337	117699	311772	182936	17	26	25	81	68	0.839506	0	I	W	33	lLo
#104	w1d1	noBV	18	40	25	27.6667	117699	361216	366138	281684	17	26	25	83	68	0.819277	0	III	W	44	low
#027	w10d1	noBV	32	28	26	28.6667	21013	31453	31811	28092.3	31	24	21	86	76	0.883721	8	IV	B	35	high
#119	w5d1	noBV	42	16	34	30.6667	112164	137374	112164	120567	33	11	30	92	74	0.804348	0	I	B	34	low
#066	w10d4	noBV	21	44	32	32.3333	18473	26991	103402	49622	18	39	23	97	80	0.824742	9	IV	B	32	high
#089	w6d1	noBV	51	8	38	32.3333	52249.4	15102	8102.73	25151.4	50	8	33	97	91	0.938144	3	III	A	45	low
#038	w1d1	noBV	27	64	19	36.6667	12007	11242	15129	12792.7	25	62	19	110	106	0.963636	4	IV	W	33	int
#043	w1d1	noBV	29	45	41	38.3333	23917	12311	71237	35821.7	28	43	37	115	108	0.93913	6	IV	B	30	int
#013	w5d1	noBV	52	36	31	39.6667	68930.3	59356.1	32967.3	53751.3	41	29	31	119	101	0.848739	9	V	B	24	high
#059	w10d7	noBV	65	35	22	40.6667	16130	17200	43032	25454	62	31	22	122	115	0.942623	7	IV	B	45	high
#069	w10d7	noBV	62	11	51	41.3333	18237	12007	18152	16132	60	11	50	124	121	0.975806	7	IV	B	38	high
#090	w1d1	noBV	54	20	67	47	210101	20301.5	14012	81471.4	47	10	67	141	124	0.879433	1	I	B	29	low
#030	w5d7	noBV	32	61	51	48	64514	64118	51354	59995.3	32	53	51	144	136	0.944444	4	IV	H	34	int
#092	w1d1	noBV	45	39	61	48.3333	19620.5	52210.6	13122	28317.7	40	33	56	145	129	0.889655	1	I	W	31	low
#094	w5d1	noBV	74	59	26	53	112197	144264	162041	139501	n/a	n/a	n/a	n/a	n/a	n/a	0	I	W	28	low
#034	w1d1	noBV	53	96	23	57.3333	81942	61061.5	14901.1	52634.9	n/a	n/a	n/a	n/a	n/a	n/a	0	III	B	35	low
#073	w1d1	noBV	33	78	63	58	129201	172912	147122	149745	n/a	n/a	n/a	n/a	n/a	n/a	0	I	B	27	low
#096	w10d7	noBV	115	51	12	59.3333	10481.8	18319.9	17111.9	15304.5	n/a	n/a	n/a	n/a	n/a	n/a	5	IV	W	38	int
#060	w10d1	noBV	71	91	25	62.3333	50028	10291	11915	24078	n/a	n/a	n/a	n/a	n/a	n/a	6	IV	B	20	int
#069	w1d1	noBV	82	71	37	63.3333	1371	2818	2011.11	2066.7	n/a	n/a	n/a	n/a	n/a	n/a	4	IV	B	38	int
#003	w10d4	noBV	70	71	51	64	21711	321719	32423	125284	n/a	n/a	n/a	n/a	n/a	n/a	5	IV	B	25	int
#067	w1d1	noBV	66	45	86	65.6667	262015	247211	151687	220304	n/a	n/a	n/a	n/a	n/a	n/a	3	III	W	23	low
#029	w5d1	noBV	81	52	71	68	20127.3	27281	37100.3	28169.6	n/a	n/a	n/a	n/a	n/a	n/a	0	n/a	W	39	low
#004	w1d1	noBV	53	51	101	68.3333	54621.8	77789.9	45207.9	59206.6	n/a	n/a	n/a	n/a	n/a	n/a	3	I	W	25	low
#122	w5d4	noBV	48	45	112	68.3333	15401	13774.2	44784.3	24653.2	n/a	n/a	n/a	n/a	n/a	n/a	0	I	H	35	low
#036	w1d1	noBV	55	102	50	69	12039.1	80712.1	32017.8	41589.7	n/a	n/a	n/a	n/a	n/a	n/a	0	V	W	29	low
#041	w10d5	noBV	77	61	71	69.6667	17012.2	32124.2	28432.6	25856.3	n/a	n/a	n/a	n/a	n/a	n/a	2	III	W	27	low
#024	w1d1	noBV	99	59	52	70	53670	52260.5	73845	59925.2	n/a	n/a	n/a	n/a	n/a	n/a	0	I	B	33	low
#106	w10d7	noBV	58	110	48	72	111622	175782	23023.9	103476	n/a	n/a	n/a	n/a	n/a	n/a	0	V	W	27	low
#113	w10d7	noBV	81	92	50	74.3333	27491.7	208144	243104	159580	n/a	n/a	n/a	n/a	n/a	n/a	0	I	B	33	low
#018	w1d1	noBV	101	72	52	75	65290.3	18442	34209.3	39313.9	n/a	n/a	n/a	n/a	n/a	n/a	0	I	B	32	low
#088	w1d1	noBV	59	115	56	76.6667	34787	65774	34768	45109.7	n/a	n/a	n/a	n/a	n/a	n/a	5	III	B	21	int
#051	w5d3	noBV	68	57	107	77.3333	251303	327910	303667	294294	n/a	n/a	n/a	n/a	n/a	n/a	2	V	M	27	low
#052	w1d1	noBV	91	71	71	77.6667	198927	221104	530141	316724	n/a	n/a	n/a	n/a	n/a	n/a	2	V	B	19	low
#033	w1d1	noBV	75	78	83	78.6667	71212.1	13413.1	51641.3	45422.2	n/a	n/a	n/a	n/a	n/a	n/a	3	IV	W	22	low
#017	w10d3	noBV	84	67	91	80.6667	46604.5	23215.1	127454	65757.8	n/a	n/a	n/a	n/a	n/a	n/a	0	III	W	28	low
#039	w1d1	noBV	94	108	41	81	16123	20081	23314	19839.3	n/a	n/a	n/a	n/a	n/a	n/a	7	IV	H	27	high
#019	w1d1	noBV	98	67	87	84	79956.9	79721	36690.4	65456.1	n/a	n/a	n/a	n/a	n/a	n/a	0	I	B	34	low
#005	w1d1	noBV	95	72	93	86.6667	14217.2	22627.8	71431.6	36092.2	n/a	n/a	n/a	n/a	n/a	n/a	0	III	B	20	low
#086	w5d7	noBV	128	58	74	86.6667	60932	65936.2	33101	53323.1	n/a	n/a	n/a	n/a	n/a	n/a	0	II	B	35	low
#068	w5d6	noBV	88	95	79	87.3333	12720.1	16112.8	18010.1	15614.4	n/a	n/a	n/a	n/a	n/a	n/a	4	IV	B	28	int
#005	w5d7	noBV	83	93	94	90	13321	18003	13216	14846.7	n/a	n/a	n/a	n/a	n/a	n/a	7	IV	B	20	high
#003	w1d1	noBV	100	91	82	91	17030	13170	17324	15841.3	n/a	n/a	n/a	n/a	n/a	n/a	1	IV	B	25	low
#102	w6d1	noBV	85	90	102	92.3333	305882	310101	251007	288997	n/a	n/a	n/a	n/a	n/a	n/a	0	IV	B	39	low
#013	w10d7	noBV	93	101	84	92.6667	19215	24211	17002	20142.7	n/a	n/a	n/a	n/a	n/a	n/a	2	n/a	B	24	low
#117	w1d1	noBV	68	126	84	92.6667	61975.7	76410.1	70020.3	69468.7	n/a	n/a	n/a	n/a	n/a	n/a	0	III	B	36	low
#048	w10d3	noBV	92	102	91	95	17075	41575	19023	25891	n/a	n/a	n/a	n/a	n/a	n/a	4	IV	B	30	int
#003	w5d6	noBV	102	93	91	95.3333	138497	143733	158280	146837	n/a	n/a	n/a	n/a	n/a	n/a	6	III	B	25	int
#068	w1d1	noBV	92	99	101	97.3333	10103.8	16865.1	11334.6	12767.9	n/a	n/a	n/a	n/a	n/a	n/a	1	V	B	28	low
#011	w1d1	noBV	36	132	132	100	52998.5	24977.3	34775	37583.6	n/a	n/a	n/a	n/a	n/a	n/a	3	II	B	20	low
#021	w10d1	noBV	99	113	89	100.333	31309	23451	34341	29700.3	n/a	n/a	n/a	n/a	n/a	n/a	8	n/a	B	43	high
#009	w1d1	noBV	91	101	113	101.667	42342.3	40942	72089	51791.1	n/a	n/a	n/a	n/a	n/a	n/a	3	I	B	24	low
#020	w1d1	noBV	111	115	82	102.667	116812	20331	11987	49710	n/a	n/a	n/a	n/a	n/a	n/a	0	III	B	30	low
#002	w1d1	noBV	98	112	107	105.667	23034	20027	10316	17792.3	n/a	n/a	n/a	n/a	n/a	n/a	0	I	W	43	low
#076	w1d1	noBV	111	123	87	107	1130.31	1324.2	1541.18	1331.9	n/a	n/a	n/a	n/a	n/a	n/a	7	IV	B	29	high
#006	w1d1	noBV	101	114	112	109	16453.7	30177.9	16913.2	21181.6	n/a	n/a	n/a	n/a	n/a	n/a	0	III	B	39	low
#061	w1d1	noBV	106	150	71	109	1212.16	1737.17	4410.13	2453.15	n/a	n/a	n/a	n/a	n/a	n/a	6	IV	B	30	int
#099	w1d1	noBV	114	123	91	109.333	261155	211129	170770	214351	n/a	n/a	n/a	n/a	n/a	n/a	0	I	W	23	low
#025	w1d1	noBV	139	65	131	111.667	376175	169554	39970	195233	n/a	n/a	n/a	n/a	n/a	n/a	0	I	B	31	low
#016	w1d1	noBV	103	118	118	113	84891.7	108144	227804	140280	n/a	n/a	n/a	n/a	n/a	n/a	0	I	W	39	low
#023	w1d1	noBV	112	123	109	114.667	42038	35251	31381	36223.3	n/a	n/a	n/a	n/a	n/a	n/a	7	IV	B	29	high
#061	w10d1	noBV	121	172	52	115	51120	10150	10022	23764	n/a	n/a	n/a	n/a	n/a	n/a	5	IV	B	30	int
#125	w10d2	noBV	100	153	100	117.667	18401.3	18432.2	17480	18104.5	n/a	n/a	n/a	n/a	n/a	n/a	0	I	B	37	low
#118	w1d1	noBV	117	125	121	121	60212.2	71691.2	35391.1	55764.8	n/a	n/a	n/a	n/a	n/a	n/a	0	III	B	25	low
#070	w1d1	noBV	121	102	144	122.333	20031	28913	29473	26139	n/a	n/a	n/a	n/a	n/a	n/a	4	III	B	25	int
#054	w5d2	noBV	114	125	130	123	31643.3	39358.1	12311.1	27770.9	n/a	n/a	n/a	n/a	n/a	n/a	0	IV	W	36	low
#126	w1d1	noBV	113	135	129	125.667	45116.5	29730.7	12459.2	29102.1	n/a	n/a	n/a	n/a	n/a	n/a	0	I	B	22	low
#133	w5d1	noBV	113	135	129	125.667	17174.6	29371	16201.6	20915.7	n/a	n/a	n/a	n/a	n/a	n/a	2	III	B	19	low
#124	w1d1	noBV	176	75	127	126	19896.5	15952.9	16686.7	17512	n/a	n/a	n/a	n/a	n/a	n/a	0	I	W	25	low
#037	w1d1	noBV	137	144	101	127.333	201699	101317	16991.6	106669	n/a	n/a	n/a	n/a	n/a	n/a	0	I	B	32	low
#110	w1d1	noBV	149	123	115	129	33388	26910	18955	26417.7	n/a	n/a	n/a	n/a	n/a	n/a	5	IV	B	26	int
#134	w10d7	noBV	139	134	117	130	11011.2	21812.6	32017.3	21613.7	n/a	n/a	n/a	n/a	n/a	n/a	0	I	W	38	low
#031	w6d1	noBV	102	180	109	130.333	72820.1	72119.3	17106.1	54015.2	n/a	n/a	n/a	n/a	n/a	n/a	0	I	W	35	low
#087	w5d3	noBV	119	122	151	130.667	182052	12052	12322.5	68808.8	n/a	n/a	n/a	n/a	n/a	n/a	0	III	W	34	low
#007	w1d1	noBV	100	103	199	134	29295	37859	95924.3	54359.4	n/a	n/a	n/a	n/a	n/a	n/a	1	IV	B	20	low
#044	w1d1	noBV	106	148	149	134.333	15199.9	26926.3	16200.3	19442.2	n/a	n/a	n/a	n/a	n/a	n/a	2	II	W	25	low
#028	w5d5	noBV	201	82	123	135.333	70052	55101.2	22319.2	49157.5	n/a	n/a	n/a	n/a	n/a	n/a	0	I	W	20	low
#114	w1d1	noBV	176	102	135	137.667	111752	186583	193661	163998	n/a	n/a	n/a	n/a	n/a	n/a	2	III	B	23	low
#081	w1d1	noBV	150	137	134	140.333	141014	180074	173201	164763	n/a	n/a	n/a	n/a	n/a	n/a	1	I	W	23	low
#049	w5d6	noBV	121	172	130	141	148015	101038	172721	140591	n/a	n/a	n/a	n/a	n/a	n/a	0	I	W	41	low
#078	w1d1	noBV	120	152	156	142.667	168200	169181	131692	156358	n/a	n/a	n/a	n/a	n/a	n/a	0	III	B	25	low
#095	w5d7	noBV	193	113	127	144.333	25712.2	33222.2	19820.1	26251.5	n/a	n/a	n/a	n/a	n/a	n/a	0	II	W	30	low
#047	w5d1	noBV	112	127	198	145.667	12012.4	21193.2	21701.1	18302.2	n/a	n/a	n/a	n/a	n/a	n/a	3	IV	W	35	low
#014	w1d1	noBV	107	201	131	146.333	169423	107341	112113	129625	n/a	n/a	n/a	n/a	n/a	n/a	0	I	W	30	low
#083	w5d7	noBV	186	137	125	149.333	100282	102521	200912	134572	n/a	n/a	n/a	n/a	n/a	n/a	0	I	H	29	low
#105	w10d1	noBV	171	143	134	149.333	15589	25987	16725	19433.7	n/a	n/a	n/a	n/a	n/a	n/a	8	IV	B	25	high
#109	w5d2	noBV	143	134	171	149.333	239653	339091	270220	282988	n/a	n/a	n/a	n/a	n/a	n/a	0	I	W	35	low
#085	w1d1	noBV	139	172	143	151.333	167741	171260	189004	176002	n/a	n/a	n/a	n/a	n/a	n/a	0	III	W	22	low
#075	w1d1	noBV	154	105	200	153	130200	211841	143162	161734	n/a	n/a	n/a	n/a	n/a	n/a	0	I	B	33	low
#115	w10d7	noBV	204	91	164	153	195895	250277	165721	203964	n/a	n/a	n/a	n/a	n/a	n/a	0	III	W	20	low
#058	w10d7	noBV	130	201	142	157.667	201410	284744	123331	203162	n/a	n/a	n/a	n/a	n/a	n/a	1	I	B	23	low
#046	w5d1	noBV	196	201	161	186	192201	273327	101317	188949	n/a	n/a	n/a	n/a	n/a	n/a	1	I	W	23	low
#065	w10d7	noBV	240	190	186	205.333	22012.1	19120.1	14504.4	18545.5	n/a	n/a	n/a	n/a	n/a	n/a	0	III	B	24	low
#062	w1d1	noBV	234	270	193	232.333	289202	102411	115201	168938	n/a	n/a	n/a	n/a	n/a	n/a	1	II	B	30	low
#130	w5d7	sBV	33	86	58	59	115202	144112	170101	143138	28	77	54	177	159	0.898305	9	IV	B	28	high
#015	w10d5	sBV	48	42	102	64	164161	95438.1	261037	173545	33	28	88	192	149	0.776042	7	IV	B	22	high
#026	w6d6	sBV	101	107	119	109	120317	82419.5	202647	135128	n/a	n/a	n/a	n/a	n/a	n/a	0	III	B	22	low
#003	w9d4	sBV	110	91	169	123.333	113209	157514	157073	142599	n/a	n/a	n/a	n/a	n/a	n/a	8	IV	B	25	high
#121	w10d7	sBV	133	152	88	124.333	410026	370103	321465	367198	n/a	n/a	n/a	n/a	n/a	n/a	10	IV	B	22	high
#005	w2d1	sBV	137	113	213	154.333	56913.2	523142	40232	206762	n/a	n/a	n/a	n/a	n/a	n/a	8	IV	B	20	high
#015	w5d5	sBV	152	143	174	156.333	154119	170651	143715	156162	n/a	n/a	n/a	n/a	n/a	n/a	4	IV	B	22	int
#116	w5d7	sBV	116	128	226	156.667	168439	261071	261086	230198	n/a	n/a	n/a	n/a	n/a	n/a	10	IV	B	28	high
#055	w10d1	sBV	192	117	164	157.667	411423	370713	430307	404148	n/a	n/a	n/a	n/a	n/a	n/a	8	IV	B	29	high
#003	w2d1	sBV	172	152	162	162	24940	13547.8	32095	23527.6	n/a	n/a	n/a	n/a	n/a	n/a	7	IV	B	25	high
#118	w10d7	sBV	234	167	103	168	238437	241133	256780	245450	n/a	n/a	n/a	n/a	n/a	n/a	8	IV	B	25	high
#053	w5d7	sBV	167	230	132	176.333	105201	359629	213110	225980	n/a	n/a	n/a	n/a	n/a	n/a	7	III	B	24	high
#127	w5d1	sBV	179	130	229	179.333	358849	326975	326199	337341	n/a	n/a	n/a	n/a	n/a	n/a	4	IV	B	29	int
#112	w10d2	sBV	171	178	192	180.333	311061	244980	192678	249573	n/a	n/a	n/a	n/a	n/a	n/a	8	IV	B	27	high
#128	w2d2	sBV	150	223	209	194	313520	235270	179200	242663	n/a	n/a	n/a	n/a	n/a	n/a	6	III	B	21	int
#135	w5d2	sBV	150	223	209	194	20021.3	32630.1	12103.9	21585.1	n/a	n/a	n/a	n/a	n/a	n/a	6	IV	W	24	int
#128	w6d4	sBV	301	171	289	253.667	237598	199252	219710	218853	n/a	n/a	n/a	n/a	n/a	n/a	4	III	B	21	int
